# Supplementary material for: Identification of candidate risk gene variations by whole-genome sequence analysis of four rat strains commonly used in inflammation research
Source: BMC Genomics. 2014 May 21;15(1):391. doi: 10.1186/1471-2164-15-391 (PMC4041999; doi:10.1186/1471-2164-15-391)
Supplement: Supplementary file 1 — Additional file 1: Yield and coverage for sequence libraries. Table describing the different libraries that were created, and the yield and genome coverage from sequencing. (XLSX 43 KB) [file 12864_2013_6085_MOESM1_ESM.xlsx]

## Sheet: Sheet1
Additional file 1, Genome coverage from next generation sequencing of 4 genomes
Library	Read Length (bp)	Insert size (kb)	DA/O mapped reads (%)	DA/O Xcov	E3 mapped reads (%)	E3 Xcov	DA/K mapped reads (%)	DA/KK	PVG	PVG
								Xcov	Mapped reads (%)	Xcov
Mate-Pair 2k	50+50	2.7±0.4	60	5.4	67	6.8	66	5	66	6.2
Mate-Pair 1k	50+50	0.7±0.2	26-61	2.5	30-66	2.9	22-66	2.8	1961-07-01	2
Mate-Pair 4k	50+50	3.8±0.7	1962-11-01	2.2	26-63	2.9	1966-11-01	2.2	1966-11-01	2.1
Paired End	75+35	0.11±0.03	71	8	72	9.6	63	8.8	61	8.9
Total	-	-	-	18.1	-	22.2	-	18.8	-	19.2
