# Supplementary material for: Identification of candidate risk gene variations by whole-genome sequence analysis of four rat strains commonly used in inflammation research
Source: BMC Genomics. 2014 May 21;15(1):391. doi: 10.1186/1471-2164-15-391 (PMC4041999; doi:10.1186/1471-2164-15-391)
Supplement: Supplementary file 2 — Additional file 2: Stop-gained or stop-lost nsSNVs. Table with nsSNVs that generates stop-gained or stop-lost. (XLSX 66 KB) [file 12864_2013_6085_MOESM2_ESM.xlsx]

## Sheet: Sheet1
CHROM	DIST	DA/O	DA/K	E3	PVG	BN	GENE	Stop-site	Stop change genotype
1	15341043	A	A	T	N	A	RGD1306565,SNORA42	STOP_GAINED:837:K/*	E3_STOP_GAINED
1	61407343	A	A	G	G	G	Vom2r16	STOP_GAINED:210:W/*	DA_STOP_GAINED
1	114405484	A	A	C	C	C	RGD1560408	STOP_GAINED:258:E/*	DA_STOP_GAINED
1	114405490	G	G	A	A	G	RGD1560408	STOP_GAINED:256:Q/*	PVG/E3_STOP_GAINED
1	138088525	C	C	T	C	C	Tm6sf1	STOP_GAINED:179:Q/*	E3_STOP_GAINED
1	142268483	G	G	A	G	G	Vom2r43	STOP_GAINED:619:R/*	E3_STOP_GAINED
1	161758988	A	A	G	G	G	Olr135	STOP_GAINED:23:W/*	DA_STOP_GAINED
1	207780354	N	T	G	N	G	Pacs1	STOP_GAINED:154:C/*	DA_STOP_GAINED
1	213785063	A	A	T	A	T	Ms4a5	STOP_GAINED:153:R/*	DA/PVG_STOP_GAINED
1	252533975	A	A	T	A	T	Neurl,ENSRNOG00000026031	ISTOP_GAINED:101:R/*	DA/PVG_STOP_GAINED
2	60673449	A	A	A	A	G	Adamts12	STOP_GAINED:1231:W/*	ALL4_STOP_GAINED
2	126291152	G	G	A	G	G	ENSRNOG00000013316	STOP_GAINED:164:Q/*	E3_STOP_GAINED
2	174024833	T	N	T	C	C	ENSRNOG00000027428	STOP_GAINED:143:Q/*	DA/E3 STO_GAINED
2	179321259	C	C	C	T	C	LOC365839	STOP_GAINED:112:Q/*	PVG_STOP_GAINED
2	223426637	a	A	C	C	C	ENSRNOG00000036986	STOP_GAINED:152:C/*	DA_STOP_GAINED
2	240661325	T	T	C	T	C	RGD1561239	STOP_GAINED:459:R/*	DA/PVG_STOP_GAINED
2	240735915	C	C	C	T	C	Gbp1	STOP_GAINED:243:W/*	PVG_STOP_GAINED
2	243668083	G	g	C	C	C	Col24a1	STOP_GAINED:943:S/*	DA_STOP_GAINED
3	3389001	a	a	A	a	G	Fam166a,Tubb2c,Slc34a3	,STOP_GAINED:43:Q/*	ALL4_STOP_GAINED
3	10334902	A	A	A	A	T	Freq	STOP_GAINED:65:L/*	ALL4_STOP_GAINED
3	11512622	A	A	G	G	G	RGD1561113,Lcn2	STOP_GAINED:137:Q/*	DA_STOP_GAINED
3	44646192	A	A	A	A	G	Gca	STOP_GAINED:221:W/*	ALL4_STOP_GAINED
3	46918603	C	T	T	C	C	Grb14	STOP_GAINED:111:W/*	DA/K /E3_STOP_GAINED
3	59649915	T	T	C	C	C	P97851_RAT	,STOP_GAINED:606:W/*	DA_STOP_GAINED
3	60975593	T	T	T	t	G	ENSRNOG00000038054	STOP_GAINED:267:S/*	ALL4_STOP_GAINED
3	66072659	a	A	a	A	T	ENSRNOG00000030656	STOP_LOST:945:*	ALL4_STOP_LOST
3	68257539	T	T	A	A	T	P2RX3_RAT	STOP_GAINED:134:K/*	PVG/E3_STOP_GAINED
3	74412362	A	T	A	T	T	Olr726	STOP_GAINED:159:L/*	DA/K / E3 STOP_GAINED
3	74500457	C	C	C	A	C	Olr731	STOP_GAINED:93:E/*	PVG_STOP_GAINED
3	96919647	T	T	A	T	T	Olr753	STOP_GAINED:301:L/*	E3_STOP_GAINED
3	97689767	c	N	C	A	A	Olr788	STOP_GAINED:123:Y/*	E3_STOP_GAINED
3	108822592	t	T	C	C	C	Eif3j,ENSRNOG00000037184	STOP_GAINED:33:Q/*	DA_STOP_GAINED
3	108839137	C	C	C	T	T	Eif3j,RGD1562529	STOP_LOST:2429:*/W	DA/E3 STOP_LOST
3	123585033	t	T	G	G	G	LOC366199	STOP_GAINED:125:G/*	DA_STOP_GAINED
3	124457368	N	A	A	A	C	Pak7	STOP_GAINED:53:E/*	ALL4_STOP_GAINED
4	37147926	T	T	T	T	C	Phf14	STOP_GAINED:208:R/*	ALL4_STOP_GAINED
4	86915880	T	T	A	A	A	V1rc44	STOP_GAINED:118:K/*	DA_STOP_GAINED
4	98110441	A	A	T	A	A	RGD1562855	STOP_GAINED:133:R/*	E3_STOP_GAINED
4	100584232	C	C	T	C	C	ENSRNOG00000031900	STOP_GAINED:40:W/*	E3_STOP_GAINED
4	159382144	T	T	C	C	C	Q6QI20_RAT	STOP_GAINED:45:W/*	DA_STOP_GAINED
4	159745825	A	A	C	C	C	Clec4b2	STOP_GAINED:20:S/*	DA_STOP_GAINED
4	159841630	T	T	T	T	G	Clec4n	STOP_GAINED:173:E/*	ALL4_STOP_GAINED
4	159841637	A	A	A	G	G	Clec4n	STOP_GAINED:175:W/*	DA/E3 STO_GAINED
4	166008310	A	A	A	T	A	Clec2d	STOP_LOST:234:*/L	PVG_STOP_LOST
5	36372556	C	C	C	T	C	ENSRNOG00000007522	STOP_GAINED:407:Q/*	PVG_STOP_GAINED
5	60115061	A	A	C	C	C	Npr2,ENSRNOG00000039374	STOP_GAINED:54:E/*	DA_STOP_GAINED
5	79495153	G	G	G	T	G	Bspry,Hdhd3	STOP_GAINED:247:S/*	PVG_STOP_GAINED
5	108345997	T	T	T	T	C	RGD1565623	STOP_GAINED:99:R/*	ALL4_STOP_GAINED
5	122809848	T	T	T	t	C	ENSRNOG00000037937	STOP_GAINED:317:Q/*	ALL4_STOP_GAINED
5	133137919	G	G	A	G	G	Agbl4	STOP_GAINED:103:W/*	E3_STOP_GAINED
5	169687844	g	G	g	G	T	LOC500594	,STOP_GAINED:221:L/*	ALL4_STOP_GAINED
6	1897745	G	G	A	A	G	LOC679690	STOP_GAINED:84:W/*	PVG/E3_STOP_GAINED
6	42701305	C	C	T	C	C	Kidins220	STOP_GAINED:869:R/*	E3_STOP_GAINED
6	42769949	A	A	A	A	G	Id2	STOP_GAINED:352:Q/*	ALL4_STOP_GAINED
6	58607551	A	A	G	A	G	Smarce1l	STOP_GAINED:213:Q/*	DA/PVG_STOP_GAINED
6	64127376	C	C	C	G	C	ENSRNOG00000028472	STOP_GAINED:23:S/*	PVG_STOP_GAILNED
6	77180910	T	T	T	T	C	Slc25a21	STOP_GAINED:62:Q/*	ALL4_STOP_GAINED
6	79728030	T	T	A	A	A	ENSRNOG00000038834	STOP_GAINED:43:L/*	DA_STOP_GAINED
6	79728160	T	T	A	A	A	ENSRNOG00000038834	STOP_GAINED:5:C/*	DA_STOP_GAINED
6	86480394	C	C	C	C	A	Q5BJT5_RAT,LOC689296	,STOP_GAINED:990:L/*	ALL4_STOP_GAINED
6	103513298	C	C	C	T	C	,Mphosph6,ENSRN	STOP_GAINED:135:R/*	PVG_STOP_GAINED
6	140214561	G	G	T	T	G	ENSRNOG00000033424	STOP_GAINED:4:S/*	PVG/E3_STOP_GAINED
CHROM	DIST	DA/O	DA/K	E3	PVG	BN	GENE	Stop-site	Stop change genotype
6	143336911	G	G	G	G	T	ENSRNOG00000037493	STOP_GAINED:76:Y/*	ALL4_STOP_GAINED
7	9065751	G	G	A	G	G	ENSRNOG00000039927	STOP_GAINED:165:Q/*	E3_STOP_GAINED
7	9251628	T	T	T	T	G	ENSRNOG00000025091	STOP_GAINED:13:E/*	ALL4_STOP_GAINED
7	12731981	A	A	T	A	T	Notch3	STOP_GAINED:183:K/*	DA/PVG_STOP_GAINED
7	129205767	A	A	A	A	G	LOC315231	STOP_GAINED:155:W/*	ALL4_STOP_GAINED
7	131733039	T	T	T	T	C	Glt8d3	STOP_GAINED:368:W/*	ALL4_STOP_GAINED
8	38670666	T	T	T	C	C	Robo3	STOP_GAINED:1291:W/*	DA/E3 STO_GAINED
8	55728371	G	G	G	A	G	ENSRNOG00000027199	STOP_GAINED:146:Q/*	PVG_STOP_GAINED
8	59085985	N	A	N	G	G	Bola2	STOP_GAINED:9:R/*	DA_STOP_GAINED
8	111844799	T	T	G	G	G	Grm2	STOP_GAINED:407:C/*	DA_STOP_GAINED
8	114797654	C	C	T	C	C	Ngp	STOP_GAINED:106:Q/*	E3_STOP_GAINED
8	126999453	C	C	C	C	T	LOC367191	STOP_LOST:108:*/Q	ALL4_STOP_LOST
9	16891340	A	A	G	A	G	LOC688661	STOP_GAINED:1:R/*	DA/PVG_STOP_GAINED
9	33286912	T	T	T	A	T	Cfc1	STOP_GAINED:168:C/*	PVG/E3_STOP_GAINED
9	103466849	A	A	A	G	G	Man2a1	STOP_GAINED:295:W/*	DA/E3 STO_GAINED
10	12300780	A	N	A	G	G	Olr1365	STOP_GAINED:122:R/*	DA/E3 STO_GAINED
10	45075422	C	C	A	C	C	Olr1459	STOP_GAINED:190:Y/*	E3_STOP_GAINED
10	45896510	T	T	G	G	G	Olr1463	STOP_GAINED:263:Y/*	DA_STOP_GAINED
10	46897704	T	T	T	T	A	Top3a	STOP_GAINED:361:L/*	ALL4_STOP_GAINED
10	54528600	T	T	T	G	G	Dhrs7c	STOP_GAINED:5:E/*	DA/E3 STO_GAINED
10	60713500	T	T	T	t	A	Olr1490,Olr1486	STOP_GAINED:218:Y/*	ALL4_STOP_GAINED
10	66107036	G	G	a	A	G	LOC303341	STOP_GAINED:140:Q/*	PVG/E3_STOP_GAINED
10	72326119	G	G	G	A	G	Synrg,Q7TQ73_RAT	STOP_GAINED:7:R/*	PVG_STOP_GAINED
10	75242829	A	a	a	a	C	RGD1311564	STOP_GAINED:107:G/*	ALL4_STOP_GAINED
10	88326369	G	G	G	G	A	Krt12	STOP_LOST:209:*/Q	ALL4_STOP_LOST
11	36531278	G	G	G	G	T	Sh3bgr	STOP_GAINED:162:Y/*	ALL4_STOP_GAINED
11	82188920	G	G	A	G	G	RGD1560559	STOP_GAINED:159:R/*	E3_STOP_GAINED
12	9823345	C	C	T	T	C	Arpc1a	STOP_GAINED:206:W/*	PVG/E3_STOP_GAINED
12	36233561	G	G	A	G	G	Erp29,RGD1305685	,STOP_GAINED:946:R/*	E3_STOP_GAINED
13	7100657	G	G	T	G	G	LOC679892	STOP_GAINED:55:E/*	E3_STOP_GAINED
13	17642682	T	T	C	C	C	ENSRNOG00000031924	STOP_GAINED:156:W/*	DA_STOP_GAINED
13	70675025	A	A	G	A	G	Lhx4	STOP_GAINED:159:Q/*	DA/PVG_STOP_GAINED
13	72778407	A	A	G	A	G	ENSRNOG00000024308	STOP_GAINED:50:Q/*	DA/PVG_STOP_GAINED
13	79774071	T	T	T	G	T	ENSRNOG00000002712	STOP_GAINED:304:Y/*	PVG_STOP_GAINED
13	95940761	T	T	T	T	C	Psen2	STOP_GAINED:306:W/*	ALL4_STOP_GAINED
14	633857	C	C	A	C	C	Vom2r68	STOP_GAINED:204:E/*	E3_STOP_GAINED
14	816668	T	T	G	T	G	ENSRNOG00000024380	STOP_GAINED:260:Y/*	DA/PVG_STOP_GAINED
14	817376	C	C	T	C	C	ENSRNOG00000024380	STOP_GAINED:30:W/*	E3_STOP_GAINED
14	6679347	T	T	T	A	A	Dspp	STOP_GAINED:141:L/*	DA/E3 STO_GAINED
14	14235399	A	A	N	A	C	Anxa3	STOP_GAINED:221:E/*	ALL4_STOP_GAINED
14	14340010	A	A	A	A	G	Fras1	STOP_GAINED:3135:R/*	ALL4_STOP_GAINED
14	79564926	A	A	A	A	G	Mrfap1	STOP_GAINED:440:W/*	ALL4_STOP_GAINED
14	91252759	C	C	C	T	C	Q6QI11_RAT	STOP_GAINED:41:W/*	PVG_STOP_GAINED
14	98260288	A	A	a	G	G	ENSRNOG00000029014	STOP_GAINED:50:Q/*	DA/E3 STO_GAINED
15	40615426	T	T	A	T	T	ENSRNOG00000021843	STOP_LOST:122:*/K	E3_STOP_LOST
15	47538521	a	a	A	C	C	RGD1563220	STOP_GAINED:219:E/*	DA/E3 STO_GAINED
15	61057054	C	C	A	A	A	Pcdh8	STOP_GAINED:1021:Y/*	DA_STOP_GAINED
15	89601147	T	T	T	T	A	ENSRNOG00000037949	STOP_GAINED:72:R/*	ALL4_STOP_GAINED
16	74541604	G	G	C	G	C	Nek5	STOP_GAINED:304:S/*	DA/PVG_STOP_GAINED
16	75304778	A	A	G	G	G	Np4,Defa10	STOP_GAINED:79:R/*	DA_STOP_GAINED
16	75618315	G	G	G	G	T	Defb37	STOP_GAINED:43:L/*	ALL4_STOP_GAINED
16	88214233	A	A	G	G	G	LOC690117	STOP_GAINED:47:W/*	DA_STOP_GAINED
17	27129837	C	C	C	N	A	Ranbp9,Nol7	STOP_LOST:199:*/G	ALL4_STOP_LOST
17	43730593	T	T	T	T	C	Prl7a4	STOP_GAINED:115:R/*	ALL4_STOP_GAINED
17	58121188	A	A	G	G	G	ENSRNOG00000014487	STOP_GAINED:89:W/*	DA_STOP_GAINED
18	2060687	a	N	A	A	T	Abhd3	STOP_GAINED:177:R/*	ALL4_STOP_GAINED
18	23933156	G	G	T	T	G	ENSRNOG00000039816	STOP_GAINED:93:C/*	PVG/E3_STOP_GAINED
18	25274212	C	C	C	C	T	Tslp	STOP_LOST:150:*/R	ALL4_STOP_LOST
18	58671950	T	T	A	T	A	LOC682827	STOP_LOST:161:*/Y	DA/PVG_STOP_LOST
18	68249143	A	A	T	T	A	Dcc<sup>Tn(sb-T2/Bart3)2.	STOP_LOST:162:*/L	PVG/E3_STOP_LOST
18	77551944	T	T	A	A	A	ENSRNOG00000038340	STOP_GAINED:33:K/*	DA_STOP_GAINED
19	24193128	A	a	A	a	G	ENSRNOG00000032131	STOP_GAINED:135:Q/*	ALL4_STOP_GAINED
20	609908	G	G	C	G	G	Olr1691	STOP_GAINED:93:S/*	E3_STOP_GAINED
20	11570328	A	A	A	A	G	Nme2-ps1	STOP_GAINED:79:R/*	ALL4_STOP_GAINED
20	30327436	A	A	T	A	A	ENSRNOG00000030934	STOP_GAINED:129:K/*	E3_STOP_GAINED
