# Supplementary material for: Identification of candidate risk gene variations by whole-genome sequence analysis of four rat strains commonly used in inflammation research
Source: BMC Genomics. 2014 May 21;15(1):391. doi: 10.1186/1471-2164-15-391 (PMC4041999; doi:10.1186/1471-2164-15-391)
Supplement: Supplementary file 3 — Additional file 3: Insertions and deletions. Table describing insertions and deletions identified in the sequencing study. (XLSX 46 KB) [file 12864_2013_6085_MOESM3_ESM.xlsx]

## Sheet: Sheet1
Additional file 3, Deletions and duplications in the four genomes
Compared strains	Duplications (0.4-149 kbp)	Deletions (1.8-134 kbp)
DA/O vs DA/K	2	2 * (9.7-11.8 kb)
DA/K vs DA/O	4	0
DA/O vs E3	45	96 (96)
E3 vs DA/O	1	47 (28)
DA/K vs PVG	26	42 (40)
PVG vs DA/K	5	36 (15)
(* In regions on chr 3 known to differ between DA/O and DA/K, 1 in Galnt13 intron
