# Supplementary material for: Identification of candidate risk gene variations by whole-genome sequence analysis of four rat strains commonly used in inflammation research
Source: BMC Genomics. 2014 May 21;15(1):391. doi: 10.1186/1471-2164-15-391 (PMC4041999; doi:10.1186/1471-2164-15-391)
Supplement: Supplementary file 4 — Additional file 4: A 16 rat strain SNV analysis within eight inflammation associated QTLs. Table including SNV information for 9 rat strains [56] within eight of the smallest QTLs discussed in the Results section. The SNV that are included in the table are all identified nsSNVs, sSNVs splice-site variants and conserved SNVs. (XLSX 55 KB) [file 12864_2013_6085_MOESM4_ESM.xlsx]

## Sheet: Sheet1
Additional file 4, Conservation score for SNVs, and identified unique SNVs in small QTL regions from a SNV comparison of 15 genomes.
QTL/gene	Chr	pos	gene	feature	Cons. score	BN	E3	DA/O	DA/K	PVG	eve	aci	bn	buf	f344	le	m520	mr	shr	wky	wn	Unique SNV
EAE29	chr1	14557877	-	NA	1	T	N	N	G	T	T	T	T	T	T	T	T	T	T	T	T	unique to DA
EAE29	chr1	14744708	-	NA	1	C	C	N	A	C	C	C	C	C	C	C	C	C	C	C	C	unique to DA
EAE29	chr1	14849112	Ifngr1	INTRONIC	0.911	T	T	G	G	T	T	G	T	T	T	G	T	T	T	T	T	na
EAE29	chr1	14880468	Il22ra2	INTRONIC	<0.1	C	C	A	A	C	C	A	C	C	C	C	C	C	C	C	C	unique to DA and ACI
EAE30	chr1	128552223	Rgma	INTRONIC	0.188	T	T	T	T	C	T	T	T	C	C	C	C	C	C	T	C	na
EAE30	chr1	128550288	Rgma	INTRONIC	<0.1	A	A	G	G	A	A	G	A	A	A	A	A	A	A	A	A	unique to DA aci
EAE30	chr1	128558547	Rgma	INTRONIC	<0.1	C	C	C	C	T	C	C	C	T	T	C	T	T	T	C	T	na
EAE30	chr1	128566117	Rgma	INTRONIC	0.855	G	G	A	A	G	G	A	G	G	G	G	G	N	G	G	G	unique to DA aci
EAE30	chr1	128567234	Rgma	INTRONIC	<0.1	A	A	A	A	T	A	A	A	T	T	A	T	T	T	A	T	na
EAE30	chr1	128589065	Rgma	SYC:298:P	0.998	C	C	N	C	T	C	C	C	T	T	C	T	T	T	C	T	na
EAE30	chr1	128591159	Rgma	3PRIME_UTR	<0.1	T	T	A	A	T	T	A	T	T	T	T	T	T	T	T	T	unique to DA aci
EAE30	chr1	128593476	Rgma	DOWNSTREAM	<0.1	G	G	A	A	G	G	A	G	G	G	G	G	G	G	G	G	unique to DA aci
EAE31	chr1	184570845	-	INTERGENIC	0.667	T	A	A	A	T	T	N	T	T	T	T	A	T	A	T	T	na
EAE31	chr1	184604826	-	INTERGENIC	0.326	T	T	C	C	T	T	T	T	T	T	T	T	T	T	T	T	Unique to DA
EAE31	chr1	184622233	Il4ra	UPSTREAM	<0.1	C	T	T	T	C	C	T	C	C	C	T	N	C	T	C	T	na
EAE31	chr1	184625298	Il4ra	5PRIME_UTR	<0.1	G	T	T	T	G	G	T	G	G	G	T	T	G	T	T	T	na
EAE31	chr1	184625299	Il4ra	5PRIME_UTR	<0.1	T	C	C	C	T	T	C	T	T	T	N	C	T	C	C	C	na
EAE31	chr1	184626839	Il4ra	SYC:66:F	<0.1	T	C	C	C	T	T	C	T	T	T	C	C	T	C	C	C	na
EAE31	chr1	184635381	Il4ra	INTRONIC	0.481	A	A	G	G	A	A	A	A	A	A	A	A	A	A	A	A	Unique to DA
EAE31	chr1	184635436	Il4ra	SPLICE_SITE:300:R	0.942	G	G	A	A	G	G	G	G	G	G	G	G	G	G	G	G	Unique to DA
EAE31	chr1	184636471	Il4ra	SYC:645:D	<0.1	C	C	T	T	C	C	C	C	C	C	C	C	C	C	C	C	Unique to DA
EAE31	chr1	184674271	Il21r	INTRONIC	0.45	G	T	T	T	G	G	T	G	G	G	T	T	G	T	T	T	na
EAE31	chr1	184701057	Gtf3c1	DOWNSTREAM	<0.1	T	C	C	C	T	T	C	T	T	T	T	C	T	C	T	T	na
EAE31	chr1	184704250	Gtf3c1	NSC:1951:N/S	<0.1	T	C	C	C	T	T	C	T	T	T	T	C	T	C	T	T	na
EAE31	chr1	184707549	Gtf3c1	NSC:1674:N/S	<0.1	T	C	C	C	T	T	N	T	T	T	T	N	T	C	C	T	na
PIA7	chr4	159463963	Clec4a3	UPSTREAM	0.159	T	T	C	C	T	T	C	T	T	C	C	C	T	T	T	C	DA identical to aci, f344, le, m520, wn
PIA7	chr4	159464690	Clec4a3	INTRONIC	0.87	C	C	T	N	C	C	N	C	C	T	N	T	C	C	C	T	DA identical to aci, f344, le, m520, wn
PIA7	chr4	159465244	Clec4a3	INTRONIC	0.114	A	A	g	G	A	N	N	A	A	G/A	N	G	N	A	A	N	DA identical to aci, f344, le, m520, wn
PIA7	chr4	159465253	Clec4a3	INTRONIC	0.262	A	A	c	C	A	A	N	A	A	N	N	C	A	A	A	N	DA identical to aci, f344, le, m520, wn
PIA7	chr4	159465691	Clec4a3	NSC:62:S/T	0.315	T	T	A	A	T	T	A	T	T	A	A	A	T	T	T	A	DA identical to aci, f344, le, m520, wn
PIA7	chr4	159468522	Clec4a3	INTRONIC	0.794	C	C	T	t	C	C	T	C	C	T	T	T	C	C	C	T	DA identical to aci, f344, le, m520, wn
PIA7	chr4	159468558	Clec4a3	INTRONIC	0.86	T	T	C	C	T	T	C	T	T	C	C	C	T	T	T	C	DA identical to aci, f344, le, m520, wn
PIA7	chr4	159468623	Clec4a3	SYC:76:L	0.203	G	G	T	T	G	G	T	G	G	T	T	T	G	G	G	T	DA identical to aci, f344, le, m520, wn
PIA7	chr4	159469924	Clec4a3	INTRONIC	0.498	G	G	T	T	G	G	T	G	G	T	T	T	G	G	G	T	DA identical to aci, f344, le, m520, wn
PIA7	chr4	159469947	Clec4a3	INTRONIC	0.389	G	G	T	T	G	G	T	G	G	T	T	T	G	G	G	T	DA identical to aci, f344, le, m520, wn
PIA7	chr4	159469969	Clec4a3	INTRONIC	0.124	C	C	T	T	C	C	T	C	C	T	T	N	C	C	C	T	DA identical to aci, f344, le, m520, wn
PIA7	chr4	159469974	Clec4a3	INTRONIC	0.116	A	A	T	T	A	A	T	A	A	T	T	T	A	A	A	T	DA identical to aci, f344, le, m520, wn
PIA7	chr4	159469981	Clec4a3	INTRONIC	0.105	C	C	T	T	C	C	T	C	C	T	T	T	C	C	C	T	DA identical to aci, f344, le, m520, wn
PIA7	chr4	159470004	Clec4a3	INTRONIC	0.117	T	T	G	G	T	T	G	T	T	G	G	G	T	T	T	G	DA identical to aci, f344, le, m520, wn
PIA7	chr4	159471507	Clec4a3	INTRONIC	0.275	G	G	A	A	G	G	A	G	G	A	A	A	G	G	G	A	DA identical to aci, f344, le, m520, wn
PIA7	chr4	159472086	Clec4a3	SYC:180:V	0.85	T	C	T	T	C	T	T	T	C	T	T	T	C	C	C	T	DA identical to aci, f344, le, m520, wn
PIA7	chr4	159472296	Clec4a3	INTRONIC	0.625	T	T	A	A	T	T	A	T	T	A	A	A	T	T	T	A	DA identical to aci, f344, le, m520, wn
PIA7	chr4	159473542	Clec4a3	INTRONIC	0.114	C	T	C	C	T	C	C	C	N	C	C	C	T	T	T	C	DA identical to aci, BN, f344, le, m520, wn
PIA7	chr4	159473856	Clec4a3	SYC:193:H	<0.1	C	T	C	C	T	C	C	C	T	C	C	C	T	T	T	C	DA identical to aci, BN, f344, le, m520, wn
PIA7	chr4	159484766	-	INTERGENIC	0.213	C	A	C	C	A	C	C	C	A	C	C	C	A	A	A	C	DA identical to aci, BN, f344, le, m520, wn
PIA7	chr4	159488308	-	INTERGENIC	0.563	A	T	A	A	T	A	A	A	T	A	A	A	T	T	T	A	DA identical to aci, BN, f344, le, m520, wn
PIA7	chr4	159517231	Dcir2	INTRONIC	0.633	A	G	A	A	G	A	A	A	G	A	A	A	G	G	G	A	DA identical to aci, BN, f344, le, m520, wn
PIA7	chr4	159519476	Dcir2	NSC:88:D/N	<0.1	G	A	G	G	A	G	G	G	A	G	G	G	A	A	A	G	DA identical to aci, BN, f344, le, m520, wn
PIA7	chr4	159520197	Dcir2	INTRONIC	0.181	C	A	C	C	A	C	C	C	A	C	C	C	A	A	A	C	DA identical to aci, BN, f344, le, m520, wn
PIA7	chr4	159561306	Dcir2	NSC:110:G/D	0.578	G	A	G	G	A	G	G	G	A	G	G	G	A	A	A	G	DA identical to aci, BN, f344, le, m520, wn
PIA7	chr4	159654377	-	INTERGENIC	0.215	A	A	C	C	A	A	C	A	A	C	C	C	A	A	A	C	DA identical to aci, f344, le, m520, wn
PIA7	chr4	159692562	Clecsf6	NSC:21:T/I	<0.1	C	C	T	T	C	C	T	C	C	T	T	T	C	C	C	T	DA identical to aci, f344, le, m520, wn
PIA7	chr4	159692955	Clecsf6	INTRONIC	0.159	G	T	G	G	T	n	n	n	n	n	n	n	n	n	n	n	na
PIA7	chr4	159693160	Clecsf6	INTRONIC	0.101	C	A	C	C	A	C	C	C	A	C	C	C	A	A	A	C	DA identical to aci, BN, f344, le, m520, wn
PIA7	chr4	159695115	Clecsf6	INTRONIC	0.17	T	C	T	T	C	T	T	T	C	T	T	T	N	C	C	T	DA identical to aci, BN, f344, le, m520, wn
PIA7	chr4	159745825	Clec4b2	STOP_GAINED:20:S/*	<0.1	C	C	A	A	C	C	A	C	C	A	A	A	C	C	C	A	DA identical to aci, f344, le, m520, wn
PIA7	chr4	159884432	Clec4d	INTRONIC	0.316	T	T	C	C	T	T	C	T	T	C	C	C	T	T	T	C	DA identical to aci, f344, le, m520, wn
PIA7	chr4	159906320	Clec4e	NSC:24:L/S	<0.1	A	G	A	A	G	A	A	A	G	A	A	A	G	G	G	A	DA identical to aci, BN, f344, le, m520, wn
PIA7	chr4	159951666	-	INTERGENIC	0.307	G	G	A	A	G	G	A	G	G	A	A	A	G	G	G	A	DA identical to aci, f344, le, m520, wn
PIA7	chr4	159951859	-	INTERGENIC	0.103	A	A	G	G	A	N	N	N	A	G	N	G	N	A	A	N	DA identical to aci, BN, f344, le, m520, wn
PIA7	chr4	159952739	-	INTERGENIC	1	A	A	G	G	A	A	G	A	A	G	G	G	A	A	A	G	DA identical to aci, f344, le, m520, wn
PIA7	chr4	159953308	-	INTERGENIC	0.134	T	T	C	C	T	T	C	T	T	C	C	C	T	T	T	C	DA identical to aci, f344, le, m520, wn
PIA7	chr4	159953452	-	INTERGENIC	1	T	T	G	G	T	T	G	T	T	G	G	G	T	T	T	G	DA identical to aci, f344, le, m520, wn
Ciita	chr10	5097654	Ciita	INTRONIC	0.677	C	T	C	C	T	C	T	C	C	C	C	C	N	N	T	T	na
Ciita	chr10	5101922	Ciita	SYC:900:V	0.554	C	T	C	C	T	C	C	C	C	C	C	C	C	C	C	C	Unique E3/PVG
Ciita	chr10	5133187	Ciita	SYC:50:G	0.987	A	G	A	A	G	A	G	A	A	A	A	A	A	A	G	A	na
Ciita	chr10	5133205	Ciita	SYC:44:L	0.745	C	A	C	C	A	C	A	C	C	C	C	C	C	C	A	C	na
Ciita	chr10	5152059	-	INTERGENIC	1	T	C	T	T	C	T	T	T	T	T	T	T	C/T	T	C	C	na
Ciita	chr10	5152129	-	INTERGENIC	1	T	A	T	T	A	T	T	T	T	T	T	T	A/T	T	A	A	na
Ciita	chr10	5152416	-	INTERGENIC	1	A	T	A	A	T	A	T	A	A	A	A	A	T/A	A	T	T	na
Ciita	chr10	5153664	-	INTERGENIC	1	A	G	A	A	G	A	G	A	A	A	A	A	G/A	A	G	G	na
Ciita	chr10	5154023	-	INTERGENIC	1	G	A	G	G	A	G	G	G	G	G	G	G	G	G	A	G	na
Ciita	chr10	5161007	-	INTERGENIC	1	T	C	T	T	C	T	C	T	T	T	T	T	C/T	T	C/T	C	na
Ciita	chr10	5161201	-	INTERGENIC	1	A	T	A	A	T	A	A	A	A	A	A	A	T	A	T	T	na
Ciita	chr10	5161762	-	INTERGENIC	1	C	G	C	C	G	C	G	C	C	C	C	C	C	C	N	N	na
Ciita	chr10	5162551	-	INTERGENIC	0.58	G	N	G	G	A	G	G	G	G	G	G	G	G	G	G	G	unique to E3/PVG
Ciita	chr10	5162555	-	INTERGENIC	0.465	A	G	A	A	G	A	G	A	A	A	A	A	N	A	N	G	na
Ccl11	chr10	70281324	Ccl11	INTRONIC	0.52	G	G	C	C	G	G	C	G	C	C	G	C	G	G	G	G	DA identical to aci, buf, f344, m520
Ccl11	chr10	70283022	Ccl11	SYC:68:L	<0.1	T	T	G	G	T	T	G	T	G	G	T	G	T	T	T	T	DA identical to aci, buf, f344, m520
Ccl11	chr10	70283363	Ccl11	3PRIME_UTR	<0.1	A	A	T	T	A	A	T	A	T	T	A	T	A	A	A	A	DA identical to aci, buf, f344, m520
Ccl11	chr10	70283408	Ccl11	3PRIME_UTR	0.317	T	T	G	G	T	T	G	T	G	G	T	G	T	T	T	T	DA identical to aci, buf, f344, m520
Ccl11	chr10	70283428	Ccl11	3PRIME_UTR	0.632	A	A	G	G	A	A	G	A	G	G	N	G	A	A	A	A	DA identical to aci, buf, f344, m520
Ccl11	chr10	70283468	Ccl11	3PRIME_UTR	0.77	T	T	C	C	T	T	N	T	C	C	T	C	T	T	T	N	DA identical to aci, buf, f344, m520
Ccl11	chr10	70283521	Ccl11	3PRIME_UTR	0.86	T	T	G	G	T	T	G	T	G	G	N	G	T	T	T	T	DA identical to aci, buf, f344, m520
Ccl11	chr10	70283716	Ccl11	3PRIME_UTR	<0.1	G	G	a	A	G	N	N	N	N	A	G	A	N	G	G	N	DA identical to aci, buf, f344, m520
EAE18a	chr10	58895970	Fam64a	NSC:63:G/S	na	G	N	G	G	A	G	G	G	A	G	G	G	A	A	N	N	DA identical to BN, aci, f344, m520
EAE18a	chr10	59073207	RGD1304728	SPLICE_SITE	na	C	C	T	T	C	C	T	C	C	T	T	T	C	C	C	C	DA identical to aci, f344, m520
EAE18a	chr10	59196442	ENSRNOG00000037371,Fbxo39	NSC:294:S/G	na	A	A	G	G	A	A	G	A	A	G	G	G	A	A	A	A	DA identical to aci, f344, m520
EAE18a	chr10	59286286	Smtnl2	SPLICE_SITE	na	G	A	G	G	A	G	G	G	A	G	G	G	A	A	A	A	DA identical to BN, aci, f344, m520
Ncf1	chr12	23581457	Ncf1	NSC:153:T	1	C	C	T	T	C	C	C	C	T	T	C	N	C	C	T	C	DA identical to buf f344 wky
